# Supplementary material for: Is simultaneous cranioplasty with cerebrospinal fluid shunts implantation as safe as staged procedures?
Source: Front Neurol. 2022 Oct 10;13:995897. doi: 10.3389/fneur.2022.995897 (PMC9588942; doi:10.3389/fneur.2022.995897)
Supplement: Supplementary file 1 [file Data_Sheet_1.xls]

## Sheet: raw data
overall complications
Study	Year	Race	Tevent	Tnoevent	Ttotal	Cevent	Cnoevent	Ctotal
Yang	2017	Asian	6	14	20	5	33	38
Ting	2020	Asian	5	12	17	3	29	32
Meyer	2017	Caucasian	4	22	26	7	17	24
Zhou	2021	Asian	9	6	15	22	41	63
Lin	2019	Asian	3	16	19	5	32	37
Heo	2014	Asian	18	14	32	4	15	19
Jung	2015	Asian	9	5	14	7	3	10
Gill	2021	Asian	6	12	18	7	56	63
ZHANG	2022	Asian	8	14	22	18	46	64
Rosinski	2020	Caucasian	9	9	18	18	4	22
Schuss	2015	Caucasian	8	9	17	3	21	24
Christian von der Brelie	2015	Caucasian	6	4	10	4	23	27
postoperative bleeding
Study	Year	Race	Tevent	Tnoevent	Ttotal	Cevent	Cnoevent	Ctotal
Yang	2017	Asian	0	20	20	2	36	38
Ting	2020	Asian	1	16	17	2	30	32
Zhou	2021	Asian	4	11	15	7	56	63
Heo	2014	Asian	4	28	32	1	18	19
Jung	2015	Asian	3	11	14	1	9	10
Gill	2021	Asian	3	15	18	0	63	63
ZHANG	2022	Asian	0	22	22	3	61	64
Rosinski	2020	Caucasian	1	17	18	3	19	22
Schuss	2015	Caucasian	1	16	17	1	23	24
postoperative infection
Study	Year	Race	Tevent	Tnoevent	Ttotal	Cevent	Cnoevent	Ctotal
Yang	2017	Asian	5	15	20	1	37	38
Ting	2020	Asian	3	14	17	1	31	32
Meyer	2017	Caucasian	3	23	26	4	20	24
Zhou	2021	Asian	4	11	15	8	55	63
Lin	2019	Asian	1	18	19	5	32	37
Heo	2014	Asian	6	26	32	1	18	19
Jung	2015	Asian	3	11	14	3	7	10
Gill	2021	Asian	2	16	18	7	56	63
ZHANG	2022	Asian	5	17	22	3	61	64
Rosinski	2020	Caucasian	5	13	18	12	10	22
Schuss	2015	Caucasian	7	10	17	0	24	24
Christian von der Brelie	2015	Caucasian	3	7	10	1	26	27
reoperation
Study	Year	Race	Tevent	Tnoevent	Ttotal	Cevent	Cnoevent	Ctotal
Yang	2017	Asian	4	16	20	1	37	38
Ting	2020	Asian	2	15	17	2	30	32
Lin	2019	Asian	0	19	19	2	35	37
Rosinski	2020	Caucasian	2	16	18	6	16	22
